# Supplementary material for: TULP3 Regulates Proliferation and Differentiation of 3T3-L1 Preadipocytes Through the Hedgehog Signaling Pathway
Source: Biology (Basel). 2025 Apr 3;14(4):369. doi: 10.3390/biology14040369 (PMC12024758; doi:10.3390/biology14040369)
Supplement: Supplementary file 1 [file biology-14-00369-s001.zip]

Archive with 1 entries (1 files):
- biology-3429936-supplementary.xlsx
