# Supplementary material for: TULP3 Regulates Proliferation and Differentiation of 3T3-L1 Preadipocytes Through the Hedgehog Signaling Pathway
Source: Biology (Basel). 2025 Apr 3;14(4):369. doi: 10.3390/biology14040369 (PMC12024758; doi:10.3390/biology14040369)
Supplement: Supplementary file 1 [file biology-14-00369-s001.zip › biology-3429936-supplementary.xlsx]

## Sheet: Sheet1
Mechanism	Description	Experimental Results
Effect of TULP3 on Cell Proliferation	Overexpression of TULP3 promotes the proliferation of preadipocytes, likely through the regulation of cell cycle-related genes.	Cells overexpressing TULP3 exhibit significantly enhanced proliferative activity and accelerated cell cycle progression.
Effect of TULP3 on Cell Differentiation	Overexpression of TULP3 promotes the differentiation of preadipocytes.	In cells overexpressing TULP3, the expression levels of key adipogenic transcription factors (e.g., PPARγ, ,FABP4, C/EBPα) and the number of lipid droplets are significantly increased.
Effect of Hedgehog Signaling Pathway on Cell Differentiation	Activation of the Hedgehog signaling pathway inhibits adipocyte differentiation, while its inhibition promotes adipocyte differentiation.	Upon treatment with the Hedgehog signaling inhibitor cyclopamine, the expression levels of PPARγ, C/EBPα, and FABP4 are significantly elevated, and the number of lipid droplets increases. Conversely, treatment with the Hedgehog signaling agonist purmorphamine results in significantly reduced expression of these genes and a decrease in lipid droplet numbers.
Regulation of Hedgehog Signaling Pathway by TULP3	TULP3 promotes adipogenic differentiation of preadipocytes by inhibiting the activity of the Hedgehog signaling pathway.	Overexpression of TULP3 suppresses the expression of the Hedgehog signaling pathway marker gene Gli, whereas TULP3 knockdown activates this pathway.
Promotion of Cell Differentiation by TULP3	TULP3 promotes cell differentiation by inhibiting the Hedgehog signaling pathway, thereby releasing the suppression of key adipogenic transcription factors (e.g., PPARγ, C/EBPα).	Co-treatment with Hedgehog signaling pathway inhibition and TULP3 overexpression results in significantly elevated expression levels of PPARγ, FABP4, and C/EBPα, with enhanced cell differentiation.
